# Supplementary material for: Ait1 regulates TORC1 signaling and localization in budding yeast
Source: eLife. 2022 Sep 1;11:e68773. doi: 10.7554/eLife.68773 (PMC9499541; doi:10.7554/eLife.68773)
Supplement: Source data 1. — The original labeled gel, from each panel in Figure 3—figure supplement 1, Figure 6, Figure 6—figure supplement 1, Figure 7, Figure 8, Figure 8—figure supplement 3, Figure 9, and Figure 9—figure supplement 1 are included in source data in two separate folders. In each case the gels are numbered as they are shown in the associated figure—from top to bottom. In the case of Figure 6, the two gels on the left are labeled 1 and 2 and the two gels on the right are labeled 3 and 4. [file elife-68773-data1.zip]

Archive with 67 entries (66 files):
- labelled gel figures/
- labelled gel figures/Figure3-figure supplement 1-source data 1 label.pdf
- __MACOSX/labelled gel figures/._Figure3-figure supplement 1-source data 1 label.pdf
- labelled gel figures/Figure8-source data 1 label.pdf
- __MACOSX/labelled gel figures/._Figure8-source data 1 label.pdf
- labelled gel figures/Figure6-figure supplement 1-source data 1 label.pdf
- __MACOSX/labelled gel figures/._Figure6-figure supplement 1-source data 1 label.pdf
- labelled gel figures/Figure7-source data 1 label.pdf
- __MACOSX/labelled gel figures/._Figure7-source data 1 label.pdf
- labelled gel figures/Figure3-figure supplement 1-source data 7 label.pdf
- __MACOSX/labelled gel figures/._Figure3-figure supplement 1-source data 7 label.pdf
- labelled gel figures/.DS_Store
- __MACOSX/labelled gel figures/._.DS_Store
- labelled gel figures/Figure6-source data 3 label.pdf
- __MACOSX/labelled gel figures/._Figure6-source data 3 label.pdf
- labelled gel figures/Figure7-source data 7 label.pdf
- __MACOSX/labelled gel figures/._Figure7-source data 7 label.pdf
- labelled gel figures/Figure9-figure supplement 1-source data 1 label.pdf
- __MACOSX/labelled gel figures/._Figure9-figure supplement 1-source data 1 label.pdf
- labelled gel figures/Figure6-source data 4 label.pdf
- __MACOSX/labelled gel figures/._Figure6-source data 4 label.pdf
- labelled gel figures/Figure8-figure supplement 3-source data 1 label.pdf
- __MACOSX/labelled gel figures/._Figure8-figure supplement 3-source data 1 label.pdf
- labelled gel figures/Figure3-figure supplement 1-source data 6 label.pdf
- __MACOSX/labelled gel figures/._Figure3-figure supplement 1-source data 6 label.pdf
- labelled gel figures/Figure9-source data 2 label.pdf
- __MACOSX/labelled gel figures/._Figure9-source data 2 label.pdf
- labelled gel figures/Figure6-source data 2 label.pdf
- __MACOSX/labelled gel figures/._Figure6-source data 2 label.pdf
- labelled gel figures/Figure7-source data 6 label.pdf
- __MACOSX/labelled gel figures/._Figure7-source data 6 label.pdf
- labelled gel figures/Figure3-figure supplement 1-source data 3 label.pdf
- __MACOSX/labelled gel figures/._Figure3-figure supplement 1-source data 3 label.pdf
- labelled gel figures/Figure8-figure supplement 3-source data 2 label.pdf
- __MACOSX/labelled gel figures/._Figure8-figure supplement 3-source data 2 label.pdf
- labelled gel figures/Figure7-source data 3 label.pdf
- __MACOSX/labelled gel figures/._Figure7-source data 3 label.pdf
- labelled gel figures/Figure8-source data 3 label.pdf
- __MACOSX/labelled gel figures/._Figure8-source data 3 label.pdf
- labelled gel figures/Figure6-source data 1 label.pdf
- __MACOSX/labelled gel figures/._Figure6-source data 1 label.pdf
- labelled gel figures/Figure3-figure supplement 1-source data 5 label.pdf
- __MACOSX/labelled gel figures/._Figure3-figure supplement 1-source data 5 label.pdf
- labelled gel figures/Figure9-source data 1 label.pdf
- __MACOSX/labelled gel figures/._Figure9-source data 1 label.pdf
- labelled gel figures/Figure8-source data 5 label.pdf
- __MACOSX/labelled gel figures/._Figure8-source data 5 label.pdf
- labelled gel figures/Figure7-source data 5 label.pdf
- __MACOSX/labelled gel figures/._Figure7-source data 5 label.pdf
- labelled gel figures/Figure8-figure supplement 3-source data 3 label.pdf
- __MACOSX/labelled gel figures/._Figure8-figure supplement 3-source data 3 label.pdf
- labelled gel figures/Figure3-figure supplement 1-source data 2 label.pdf
- __MACOSX/labelled gel figures/._Figure3-figure supplement 1-source data 2 label.pdf
- labelled gel figures/Figure7-source data 2 label.pdf
- __MACOSX/labelled gel figures/._Figure7-source data 2 label.pdf
- labelled gel figures/Figure8-source data 2 label.pdf
- __MACOSX/labelled gel figures/._Figure8-source data 2 label.pdf
- labelled gel figures/Figure6-figure supplement 1-source data 2 label.pdf
- __MACOSX/labelled gel figures/._Figure6-figure supplement 1-source data 2 label.pdf
- labelled gel figures/Figure3-figure supplement 1-source data 4 label.pdf
- __MACOSX/labelled gel figures/._Figure3-figure supplement 1-source data 4 label.pdf
- labelled gel figures/Figure8-source data 4 label.pdf
- __MACOSX/labelled gel figures/._Figure8-source data 4 label.pdf
- labelled gel figures/Figure9-figure supplement 1-source data 2 label.pdf
- __MACOSX/labelled gel figures/._Figure9-figure supplement 1-source data 2 label.pdf
- labelled gel figures/Figure7-source data 4 label.pdf
- __MACOSX/labelled gel figures/._Figure7-source data 4 label.pdf
