# Supplementary material for: Ait1 regulates TORC1 signaling and localization in budding yeast
Source: eLife. 2022 Sep 1;11:e68773. doi: 10.7554/eLife.68773 (PMC9499541; doi:10.7554/eLife.68773)
Supplement: Source data 2. [file elife-68773-data2.zip]

Archive with 69 entries (68 files):
- raw gel images/
- raw gel images/Figure 7-source data 1.tif
- __MACOSX/raw gel images/._Figure 7-source data 1.tif
- raw gel images/Figure 9-figure supplement 1-source data 1.tif
- __MACOSX/raw gel images/._Figure 9-figure supplement 1-source data 1.tif
- raw gel images/~$g original.docx
- __MACOSX/raw gel images/._~$g original.docx
- raw gel images/Figure 6-source data 4.tif
- __MACOSX/raw gel images/._Figure 6-source data 4.tif
- raw gel images/Figure 7-source data 2.tif
- __MACOSX/raw gel images/._Figure 7-source data 2.tif
- raw gel images/Figure 9-figure supplement 1-source data 2.tif
- __MACOSX/raw gel images/._Figure 9-figure supplement 1-source data 2.tif
- raw gel images/Figure 7-source data 3.tif
- __MACOSX/raw gel images/._Figure 7-source data 3.tif
- raw gel images/Figure 8-figure supplement 3-source data 1.png
- __MACOSX/raw gel images/._Figure 8-figure supplement 3-source data 1.png
- raw gel images/Figure 7-source data 7.tif
- __MACOSX/raw gel images/._Figure 7-source data 7.tif
- raw gel images/Figure 6-source data 1.tif
- __MACOSX/raw gel images/._Figure 6-source data 1.tif
- raw gel images/.DS_Store
- __MACOSX/raw gel images/._.DS_Store
- raw gel images/Figure 7-source data 6.tif
- __MACOSX/raw gel images/._Figure 7-source data 6.tif
- raw gel images/Figure 6-source data 2.tif
- __MACOSX/raw gel images/._Figure 6-source data 2.tif
- raw gel images/Figure 7-source data 4.tif
- __MACOSX/raw gel images/._Figure 7-source data 4.tif
- raw gel images/Figure 6-source data 3.tif
- __MACOSX/raw gel images/._Figure 6-source data 3.tif
- raw gel images/Figure 7-source data 5.tif
- __MACOSX/raw gel images/._Figure 7-source data 5.tif
- raw gel images/Figure 8-figure supplement 3-source data 3.tif
- __MACOSX/raw gel images/._Figure 8-figure supplement 3-source data 3.tif
- raw gel images/Figure 8-figure supplement 3-source data 2.tif
- __MACOSX/raw gel images/._Figure 8-figure supplement 3-source data 2.tif
- raw gel images/Figure 8-source data 1.tif
- __MACOSX/raw gel images/._Figure 8-source data 1.tif
- raw gel images/Figure 6-figure supplement 1-source data 1.tif
- __MACOSX/raw gel images/._Figure 6-figure supplement 1-source data 1.tif
- raw gel images/Figure 8-source data 2.tif
- __MACOSX/raw gel images/._Figure 8-source data 2.tif
- raw gel images/Figure 8-source data 3.tif
- __MACOSX/raw gel images/._Figure 8-source data 3.tif
- raw gel images/Figure 6-figure supplement 1-source data 2.tif
- __MACOSX/raw gel images/._Figure 6-figure supplement 1-source data 2.tif
- raw gel images/Figure 9-source data 1.tif
- __MACOSX/raw gel images/._Figure 9-source data 1.tif
- raw gel images/Figure 9-source data 2.tif
- __MACOSX/raw gel images/._Figure 9-source data 2.tif
- raw gel images/Figure 8-source data 4.tif
- __MACOSX/raw gel images/._Figure 8-source data 4.tif
- raw gel images/Figure 8-source data 5.tif
- __MACOSX/raw gel images/._Figure 8-source data 5.tif
- raw gel images/Figure 3-figure supplmement 1-source data 1.tif
- __MACOSX/raw gel images/._Figure 3-figure supplmement 1-source data 1.tif
- raw gel images/Figure 3-figure supplmement 1-source data 3.tif
- __MACOSX/raw gel images/._Figure 3-figure supplmement 1-source data 3.tif
- raw gel images/Figure 3-figure supplmement 1-source data 2.tif
- __MACOSX/raw gel images/._Figure 3-figure supplmement 1-source data 2.tif
- raw gel images/Figure 3-figure supplmement 1-source data 6.tif
- __MACOSX/raw gel images/._Figure 3-figure supplmement 1-source data 6.tif
- raw gel images/Figure 3-figure supplmement 1-source data 7.tif
- __MACOSX/raw gel images/._Figure 3-figure supplmement 1-source data 7.tif
- raw gel images/Figure 3-figure supplmement 1-source data 5.tif
- __MACOSX/raw gel images/._Figure 3-figure supplmement 1-source data 5.tif
- raw gel images/Figure 3-figure supplmement 1-source data 4.tif
- __MACOSX/raw gel images/._Figure 3-figure supplmement 1-source data 4.tif
